# Supplementary material for: Biochar-Mediated Zirconium Ferrite Nanocomposites for Tartrazine Dye Removal from Textile Wastewater
Source: Nanomaterials (Basel). 2022 Aug 17;12(16):2828. doi: 10.3390/nano12162828 (PMC9414429; doi:10.3390/nano12162828)
Supplement: Supplementary file 1 [file nanomaterials-12-02828-s001.zip]

Archive with 1 entries (1 files):
- nanomaterials-1841674-supplementary.pdf
